# Supplementary material for: Acute glycaemic response of orange juice consumption with breakfast in individuals with type 2 diabetes: a randomized cross-over trial
Source: Nutr Diabetes. 2025 Jul 9;15:31. doi: 10.1038/s41387-025-00385-8 (PMC12238372; doi:10.1038/s41387-025-00385-8)
Supplement: Supplementary file 1 — Supplemental Table 1 - Plasma glucose and serum insulin concentrations during different breakfast conditions [file 41387_2025_385_MOESM1_ESM.xlsx]

## Sheet: Supplemental Table 1
Supplemental Table 1 - Plasma glucose and serum insulin concentrations during different breakfast conditions
	Condition
	OJ-H	WOP	SOB	P treatment
Glucose
tAUC 0-60min	9253 ± 307	8774 ± 360	9302 ± 546	0.199
tAUC 0-120min	21762 ± 877	20147 ± 919	21435 ± 1467	0.838
tAUC 0-180min	32125 ± 1626	30332 ± 1645	31953 ± 2363	0.735
tAUC 0-240min	40914 ± 2308	38786 ± 2197	40363 ± 3024	0.584
iAUC 0-60min	1728 ± 221	1211 ± 293	1762 ± 331	0.199
iAUC 0-120min	6712 ± 778	5020 ± 817	6355 ± 973	0.368
iAUC 0-180min	9551 ± 1300	7643 ± 1439	9333 ± 1670	0.584
iAUC 0-240min	10815 ± 1828	8533 ± 1816	10203 ± 2160	0.735
Insulin
tAUC 0-60min	8432 ± 654	8132 ± 733	8382 ± 764	0.926
tAUC 0-120min	30517 ± 2913	26267 ± 2150	24747 ± 1846	0.146
tAUC 0-180min	49784 ± 4488	43957 ± 3187	41289 ± 2838	0.05
tAUC 0-240min	61038 ± 4780	54750 ± 3641	50937 ± 3333	0.092
iAUC 0-60min	4754 ± 631	3976 ± 830	4637 ± 860	0.368
iAUC 0-120min	23160 ± 3093	17955 ± 2436	17258 ± 2007	0.116
iAUC 0-180min	38748 ± 4569	31488 ± 3747	30055 ± 3007	0.125
iAUC 0-240min	46325 ± 4574	38125 ± 4170	35958 ± 3561	0.058
Note: Data are expressed as means±SEM. tAUC: total area under the curve; iAUC: incremental are under the curve
OJ-H: orange juice; WOP: whole tissue pieces; SOB: sugar-sweetened orange-flavoured beverage
tAUC and iAUC for glucose expressed as mg*min/dL; tAUC and iAUC for insulin expressed as pmol*min/L
